# Supplementary material for: Impact of B18R-Encoding Messenger Ribonucleic Acid Co-Delivery on Neutralizing Antibody Production in Self-Amplifying Messenger Ribonucleic Acid Vaccines
Source: Vaccines (Basel). 2025 May 18;13(5):537. doi: 10.3390/vaccines13050537 (PMC12115987; doi:10.3390/vaccines13050537)
Supplement: Supplementary file 1 [file vaccines-13-00537-s001.zip]

Archive with 1 entries (1 files):
- vaccines-3581371-supplementary.pdf
